# Supplementary material for: Cloning and Characterization of Two Novel PR4 Genes from Picea asperata
Source: Int J Mol Sci. 2022 Nov 28;23(23):14906. doi: 10.3390/ijms232314906 (PMC9737788; doi:10.3390/ijms232314906)
Supplement: Supplementary file 1 [file ijms-23-14906-s001.zip]

Archive with 1 entries (1 files):
- ijms-1918432-supplementary.pdf
